# Supplementary material for: Causal effects of education on sexual and reproductive health in low and middle-income countries: A systematic review and meta-analysis
Source: SSM Popul Health. 2019 May 20;8:100386. doi: 10.1016/j.ssmph.2019.100386 (PMC6582211; doi:10.1016/j.ssmph.2019.100386)
Supplement: Multimedia component 1 [file mmc1.xml]

<?xml version="1.0" encoding="UTF-8" standalone="no"?><data:data><datasets><author>spsaki@popcouncil.org</author><type>1</type><dataset><name>Adolescent Girls Empowerment Program (AGEP)</name><caption/><description>Through the Adolescent Girls Empowerment Program (AGEP), the Population Council and partners implemented a social, health, and economic asset-building program for vulnerable adolescent girls in Zambia. Council researchers also conducted a rigorous four-year impact evaluation of the program using a randomized cluster design. The study followed girls for the two-year intervention period and for two years after completion of the intervention. </description><filetype><name/></filetype><filesize/><source>0</source><sourcename>Original Data</sourcename><access><type>1</type><name>Data available in data repository</name><reponame>Dataverse</reponame><PersistentId>10.1186/s12889-017-4280-1</PersistentId><deeplinkurl>https://dataverse.harvard.edu/dataset.xhtml?persistentId=doi:10.7910/DVN/CFIUC6</deeplinkurl></access></dataset></datasets></data:data>
